# Supplementary material for: An Importance of Long-Term Clinical Analysis to Accurately Diagnose Calves Persistently and Acutely Infected by Bovine Viral Diarrhea Virus 2
Source: Viruses. 2021 Dec 3;13(12):2431. doi: 10.3390/v13122431 (PMC8705094; doi:10.3390/v13122431)
Supplement: Supplementary file 1 [file viruses-13-02431-s001.zip]

Archive with 1 entries (1 files):
- viruses-1449400-supplementary.pdf
